# Supplementary material for: Nd3+, Yb3+:YF3 Optical Temperature Nanosensors Operating in the Biological Windows
Source: Materials (Basel). 2022 Dec 21;16(1):39. doi: 10.3390/ma16010039 (PMC9821644; doi:10.3390/ma16010039)
Supplement: Supplementary file 1 [file materials-16-00039-s001.zip]

Archive with 1 entries (1 files):
- materials-2030604-supplementary.pdf
